# Supplementary material for: Exploration of the Supraspinal Hypotheses about Spinal Cord Stimulation and Dorsal Root Ganglion Stimulation: A Systematic Review
Source: J Clin Med. 2021 Jun 23;10(13):2766. doi: 10.3390/jcm10132766 (PMC8268298; doi:10.3390/jcm10132766)
Supplement: Supplementary file 1 [file jcm-10-02766-s001.zip]

Archive with 1 entries (1 files):
- jcm-1235321-supplementary.pdf
